# Supplementary material for: SARS-CoV-2 uses CD4 to infect T helper lymphocytes
Source: eLife. 2023 Jul 31;12:e84790. doi: 10.7554/eLife.84790 (PMC10390044; doi:10.7554/eLife.84790)
Supplement: Figure 3—source data 3. [file elife-84790-fig3-data3.zip]

Archive with 2 entries (2 files):
- Figure 3- source data 3.tif
- __MACOSX/._Figure 3- source data 3.tif
